# Supplementary material for: CRISPR/Cas9 editing in human pluripotent stem cell-cardiomyocytes highlights arrhythmias, hypocontractility, and energy depletion as potential therapeutic targets for hypertrophic cardiomyopathy
Source: Eur Heart J. 2018 May 8;39(43):3879–92. doi: 10.1093/eurheartj/ehy249 (PMC6234851; doi:10.1093/eurheartj/ehy249)
Supplement: Supplementary Data [file ehy249_supp.zip]

Archive with 16 entries (15 files):
- ehy249-suppl_data/
- ehy249-suppl_data/ehy249_Figure_S2.tif
- ehy249-suppl_data/ehy249_Figure_S3.tif
- ehy249-suppl_data/ehy249_Figure_S4.tif
- ehy249-suppl_data/ehy249_Figure_S5.tif
- ehy249-suppl_data/ehy249_Figure_S6.tif
- ehy249-suppl_data/ehy249_Figure_S7.tif
- ehy249-suppl_data/ehy249_Figure_S8.tif
- ehy249-suppl_data/ehy249_Supplementary_Table_1.xlsx
- ehy249-suppl_data/ehy249_Figure_S9.tif
- ehy249-suppl_data/ehy249_Supplementary_Information.docx
- ehy249-suppl_data/Thumbs.db
- ehy249-suppl_data/ehy249_Figure_S1.tif
- ehy249-suppl_data/ehy249_Supplementary_Table_2.xlsx
- ehy249-suppl_data/ehy249_Supplementary_Table_3.xlsx
- ehy249-suppl_data/ehy249_Supplementary_Table_4.xlsx
