# Supplementary material for: CRISPR/Cas9 editing in human pluripotent stem cell-cardiomyocytes highlights arrhythmias, hypocontractility, and energy depletion as potential therapeutic targets for hypertrophic cardiomyopathy
Source: Eur Heart J. 2018 May 8;39(43):3879–92. doi: 10.1093/eurheartj/ehy249 (PMC6234851; doi:10.1093/eurheartj/ehy249)
Supplement: Supplementary Data [file ehy249_supp.zip › ehy249-suppl_data/ehy249_Supplementary_Table_1.xlsx]

## Sheet: Sheet1
TOP 20 off-targets
MYH7 guide RNA1 - GACGCGCATCAATGCCACCC - # off-targets (in genes): 36 (6)
sequence	n_mismatches	score	ontarget	gene
GACGCGCATCAATGCCACCCTGG	0	100	True	MYH7
GACGCGCATCAACGCCACCCTGG	1	38.7	False	MYH6
GAAGAGTATAAATGCCACCCTAG	4	0.859763	False	None
CAGGCACATTAATGCCACCCAAG	4	0.786045	False	None
CAAGCCCATGAATGCCACCCCAG	4	0.786045	False	FBXW11
GGTGCCCATGAATGCCACCCCAG	4	0.773617	False	None
CATGGGCATCACTGCCACCCAGG	4	0.7171	False	None
GAGCTGCATCATTGCCACCCTAG	4	0.694061	False	None
GATGGTAATCAATGCCACCCAAG	4	0.53958	False	None
GGTGCACAGCAATGCCACCCTGG	4	0.505237	False	None
GACCAGGATCACTGCCACCCAGG	4	0.473173	False	None
TAAGCTCATCAATGCCACCTAGG	4	0.424011	False	None
GAGGCGCATCAAAGCCACTCTGG	3	0.402781	False	EDEM2
GACGGGCCTCCCTGCCACCCAGG	4	0.378512	False	None
CACGCTCCTCAAGGCCACCCCGG	4	0.351943	False	DGKQ
CACGGGCATCACTGCCACCGTGG	4	0.349711	False	PNPLA7
GAAGCCCCTCAAAGCCACCCAGG	4	0.335685	False	None
GAAGTGCATCAGTGCCACCTTGG	4	0.332103	False	None
GAGGGGCATCACTGCCCCCCAAG	4	0.290551	False	None
GAAGCAGATCAATGCCTCCCGGG	4	0.244024	False	None
						Nickase g1+g2 - 1 off-target: MYH6
MYH7 guide RNA2 - TGCCTTGGCCAGTGCCCCAG - # off-targets (in genes): 446(74)
sequence	n_mismatches	score	ontarget	gene
TGCCTTGGCCAGTGCCCCAGTGG	0	100	True	MYH7
TGCCTTGTCCAGGGCCCCAGGGG	2	2.451	False	None
CGCCTTGGCCAGTGCTCCAGAAG	2	2.33429	False	IKBKG
TGTCTTATCCAGTGCCCCAGGGG	3	1.67259	False	None
TGCCGTACCCAGTGCCCCAGGGG	3	1.6201	False	EIF4G3
AGCCTTGTCCCGTGCCCCAGAAG	3	1.56222	False	None
AGCCCGGGCCAGTGCCCCAGGGG	3	1.50261	False	None
TTCCTTGCCCAGTGCCCCAAGGG	3	1.49209	False	None
TGCCCTGCCCTGTGCCCCAGCAG	3	1.41165	False	None
AACCCTGCCCAGTGCCCCAGAGG	4	1.38619	False	None
TGGGGTGCCCAGTGCCCCAGTGG	4	1.32552	False	None
ACCACTGGCCAGTGCCCCAGAGG	4	1.32435	False	None
AGCATTGTCAAGTGCCCCAGAAG	4	1.3177	False	None
TACCTTGCCCAGTGCCACAGCAG	3	1.25043	False	None
TGGCCTGGCCAGTGCCTCAGTGG	3	1.19612	False	None
TGCTGTGGCCAGTGCCACAGAGG	3	1.17794	False	None
TACCATGGCCAGCGCCCCAGGAG	3	1.11918	False	None
TGGCTTGGCTAGTGCCGCAGCAG	3	1.10162	False	None
TGACTTGCCCAGTGCCCCGGCAG	3	1.04078	False	None
TCCCTTGGCAAGGGCCCCAGGAG	3	1.03076	False	None
