# Supplementary material for: CRISPR/Cas9 editing in human pluripotent stem cell-cardiomyocytes highlights arrhythmias, hypocontractility, and energy depletion as potential therapeutic targets for hypertrophic cardiomyopathy
Source: Eur Heart J. 2018 May 8;39(43):3879–92. doi: 10.1093/eurheartj/ehy249 (PMC6234851; doi:10.1093/eurheartj/ehy249)
Supplement: Supplementary Data [file ehy249_supp.zip › ehy249-suppl_data/ehy249_Supplementary_Table_2.xlsx]

## Sheet: Sheet1
TOP 20 off-targets
AAVS1 guide RNA1 - AGAACCAGAGCCACATTAACCGG - # off-targets (in genes): 245 (18)
sequence	n_mismatches	score	ontarget	gene
AGAACCAGAGCCACATTAACCGG	0	100	True	None
AAAAGCAAAGCCACATTAACAGG	3	2.54351	False	None
AATTCCAGAGCCACATTAACCAG	3	2.28742	False	None
AATTCCAGAGCCACATTAACCAG	3	2.28742	False	None
AACTCCAGAGCCACATTAACCAG	3	2.28742	False	None
AGGAACAGAGCCACATTAATCAG	3	1.42297	False	None
AGAACCAAAGCCACAGTAACGAG	2	1.29683	False	None
AACTCCAGATCCACATTAACCAG	4	1.27871	False	None
AGAACCACACCCCCATTAACCAG	3	0.885244	False	None
GCAAACAGGGCCACATTAACAAG	4	0.860351	False	None
TGAGCCACTGCCACATTAACAGG	4	0.860351	False	None
ATAAACAATGCCACATTAACGAG	4	0.84696	False	None
AAAAAGAGATCCACATTAACTAG	4	0.784602	False	None
AAAACCAGAGTTACATTAACTAG	3	0.768613	False	None
CCAAACAGAGCCACATTAATCAG	4	0.710795	False	None
AGTAGCACAGCAACATTAACGGG	4	0.694061	False	SENP6
AATACCAAAGCCACATTAAAGGG	4	0.687683	False	None
TGAACCAAAACAACATTAACGAG	4	0.669827	False	None
CCAAGCAGAGCCACATCAACAGG	4	0.620617	False	None
AGACCCAAACCCACATTAATAGG	4	0.619096	False	None
						Nickase g1+g2: 0 off-targets
AAVS1 guide RNA2 - CACCCCACAGTGGGGCCACTAGG # off-targets (in genes): 259 (25)
sequence	n_mismatches	score	ontarget	gene
CACCCCACAGTGGGGCCACTAGG	0	100	True	None
CACTCCACACTGGGGCCACTGGG	2	6.16162	False	None
CTGCCCACTGTGGGGCCACTCAG	3	1.57016	False	None
CACCACTCACTGGGGCCACTAAG	3	1.56233	False	None
GACACCACAGAGGGGCCACTGGG	3	1.56222	False	None
GACCCCACAACGGGGCCACTGGG	3	1.43881	False	None
CACAGCACAGTGGGGCCACGAGG	3	1.39735	False	SCARA3
GTCACCAGAGTGGGGCCACTCGG	4	1.38619	False	None
CATGCCACAGTGGGGCCATTTAG	3	1.04078	False	None
AGACCCTCAGTGGGGCCACTCAG	4	0.919204	False	None
CACCCCACAGTGGGGCTACAGGG	2	0.918782	False	None
CACATCCTAGTGGGGCCACTGGG	4	0.904531	False	None
CAGCCCCTATTGGGGCCACTGGG	4	0.859763	False	None
CTCCTCAAGGTGGGGCCACTGGG	4	0.84696	False	None
TACCCCAAAGTGGGCCCACTAAG	3	0.844444	False	None
AACACAAGAGTGGGGCCACTGAG	4	0.838643	False	None
CAGTTCACCGTGGGGCCACTTGG	4	0.822304	False	FLNB
TGCCCCACTATGGGGCCACTGGG	4	0.805112	False	None
CCCCCCAACCTGGGGCCACTGGG	4	0.792383	False	None
CACAGCACTTTGGGGCCACTCAG	4	0.768095	False	None
