# Supplementary material for: CRISPR/Cas9 editing in human pluripotent stem cell-cardiomyocytes highlights arrhythmias, hypocontractility, and energy depletion as potential therapeutic targets for hypertrophic cardiomyopathy
Source: Eur Heart J. 2018 May 8;39(43):3879–92. doi: 10.1093/eurheartj/ehy249 (PMC6234851; doi:10.1093/eurheartj/ehy249)
Supplement: Supplementary Data [file ehy249_supp.zip › ehy249-suppl_data/ehy249_Supplementary_Table_3.xlsx]

## Sheet: Sheet1
Primer name	Primer sequence 5' -> 3'	Purpose	Reaction/ Product
MYH7_TC1_Fwd	CAGGGAGAGCTCAGACAAGTTTTCTCTCCAACTTACA	Targeting vector synthesis	PCR splice mutagenesis steps 1/1 and 2/1
MYH7_TC2_Rev	TGGCATGGCTGCTTGGTCTCGAGGGTGGCATTGATGCGCGTCACC	Targeting vector synthesis	PCR splice mutagenesis step 1/1
MYH7_TC3_Fwd	CCCTCGAGACCAAGCAGCCATGCCAGTACTTCATAGGAGTCCTGG	Targeting vector synthesis	PCR splice mutagenesis step 1/2
MYH7_TC4_Rev	TTGGGTAAGCTTGTAGTAGGCTCAGCTCTGAGTACAG	Targeting vector synthesis	PCR splice mutagenesis steps 1/2 and 2/2
MYH7_TC5_Rev	CCCGCGGCCGCTCCACACCTAGGTCTAAGCAAATAGCTGTTGAAT	Targeting vector synthesis	PCR splice mutagenesis step 2/1
MYH7_TC6_Fwd	GACCTAGGTGTGGAGCGGCCGCGGGAAGGCAGTGGGGACTGTGTG	Targeting vector synthesis	PCR splice mutagenesis step 2/2
MYH7-gRNA1	GACGCGCATCAATGCCACCC	CRISPR/Cas targeting of MYH7 locus	CRISPR/Cas targeting of MYH7 locus
MYH7-gRNA2	TGCCTTGGCCAGTGCCCCAG	CRISPR/Cas targeting of MYH7 locus	CRISPR/Cas targeting of MYH7 locus
MYH7-gRNA3	CATCCTCTCATACACTGCCT	CRISPR/Cas targeting of MYH7 locus	CRISPR/Cas targeting of MYH7 locus
MYH7_G5_FWD	ccactgggtatgggagtctc	Genotyping hPSC upon MYH7 editing	Left homology arm; 5’ flank of MYH7 product
EF1α_REV	GCGATCTCTGGGTTCTACGTTAGTG	Genotyping hPSC upon MYH7 editing	Left homology arm; resistance cassette
PolyA_FWD	CATGTCTGGATCCGGGGGTACCGCGTCGAG	Genotyping hPSC upon MYH7 editing	Right homology arm; resistance cassette
MYH7_G3_REV	aggaagcaggagagagcatc	Genotyping hPSC upon MYH7 editing	Right homology arm; 3’ flank of MYH7 product
MYH6/7_uprc_REV	CCAGCGATGTCCAGGACTCC	Genotyping hPSC upon MYH7 editing	Left homology arm, upstream resistance cassette (both alleles)
MYH6/7_FWD634	CCTCATGGGGCTGAACTCA	Genotyping hPSC upon MYH7 editing	Sequencing C9123T SNP
MYH6_G5_FWD	cagacagagagtccaccacaatcc	Genotyping hPSC upon MYH7 editing	MYH6 off-target analysis
MYH6_G3_FWD	tcagtttaccatgaggatgac	Genotyping hPSC upon MYH7 editing	MYH6 off-target analysis
MYH7_600_FWD	TCGGGTGAAAGTGGGCAAT	Genotyping hPSC upon MYH7 editing	Flipped product
Flp_REV	TTGTACAAGAAAGCTGGGTCT	Genotyping hPSC upon MYH7 editing	Flipped product
EF1α_FWD	CGAATCTGGTGGCACCTT	Genotyping hPSC upon MYH7 editing	Resistance cassette
PolyA_REV	TGAGTTTGGACAAACCACAAC	Genotyping hPSC upon MYH7 editing	Resistance cassette
MYH7_expression_FWD	CCATTGGGGACCGCAGCAAGA	MYH7 expression	MYH7 (exonic)
MYH7_expression_REV	GCGGATTTGCCCAGGTGGTTG	MYH7 expression	MYH7 (exonic)
MYH7_expression_FWD2	TCTGTGTCACCGTCAACCCTTACAA	MYH7 expression	MYH7 (2) (exonic)
MYH7_expression_REV2	GCATAGTTGGCAAACAGGGTGCTG	MYH7 expression	MYH7 (2) (exonic)
AAVS1-gRNA1	AGAACCAGAGCCACATTAACCGG	CRISPR/Cas targeting of AAVS1 locus	CRISPR/Cas targeting of AAVS1 locus
AAVS1-gRNA2	CACCCCACAGTGGGGCCACTAGG	CRISPR/Cas targeting of AAVS1 locus	CRISPR/Cas targeting of AAVS1 locus
AAVS1 2199_FWD	tcccctcttccgatgttgag	Genotyping hPSC upon AAVS1 editing	Left homology arm, sequencing 5' flank
Asp CAG_REV	TGGGCTATGAACTAATGACCCCG	Genotyping hPSC upon AAVS1 editing	Left homology arm
AAVS1_PolyA_FWD	CCCGGTGCCTGAGTTAACTTGTT	Genotyping hPSC upon AAVS1 editing	Right homology arm
AAVS1_Outside_REV	ccccgaagagtgagtttgccaag	Genotyping hPSC upon AAVS1 editing	Right homology arm, sequencing 3' flank
