# Supplementary material for: CRISPR/Cas9 editing in human pluripotent stem cell-cardiomyocytes highlights arrhythmias, hypocontractility, and energy depletion as potential therapeutic targets for hypertrophic cardiomyopathy
Source: Eur Heart J. 2018 May 8;39(43):3879–92. doi: 10.1093/eurheartj/ehy249 (PMC6234851; doi:10.1093/eurheartj/ehy249)
Supplement: Supplementary Data [file ehy249_supp.zip › ehy249-suppl_data/ehy249_Supplementary_Table_4.xlsx]

## Sheet: Sheet1
	Supplementary Table 4: P values that were significant in the manuscript
	Figure	Panel	Conditions/ Groups being compared	p value	Test
	2	C	AT1 M/W vs AT1 W/W	<0.0001	1-way ANOVA + Dunnett (W/W as control)
			AT1 M/M vs AT1 W/W	<0.0001	1-way ANOVA + Dunnett (W/W as control)
			AT1 M/M + 6W/f vs AT1 W/W	<0.0001	1-way ANOVA + Dunnett (W/W as control)
			AT1 K/K + AT1 W/W	<0.0001	1-way ANOVA + Dunnett (W/W as control)
			REBL-PAT M/W vs REBL-PAT W/W	<0.0001	1-way ANOVA + Dunnett (W/W as control)
			REBL-PAT M/M vs REBL-PAT W/W	<0.0001	1-way ANOVA + Dunnett (W/W as control)
	3	B	Vehicle - M/W vs W/W (all categories)	<0.0001	1-way ANOVA + Dunnett (W/W as control)
			Vehicle -M/M vs W/W (all categories)	<0.0001	1-way ANOVA + Dunnett (W/W as control)
			Vehicle - M/M vs M/W (BNP neg)	0.0297	2-tailed t-test
			M/W - Bosentan vs Vehicle (BNP neg)	0.0002	2-tailed t-test
			M/W - Bosentan vs Vehicle (BNP med)	<0.0001	2-tailed t-test
			M/W - Bosentan vs Vehicle (BNP high)	0.0191	2-tailed t-test
			M/M - Bosentan vs Vehicle (BNP neg)	< 0.0001	2-tailed t-test
			M/M - Bosentan vs Vehicle (BNP med)	<0.0001	2-tailed t-test
			M/M - Bosentan vs Vehicle (BNP high)	0.0003	2-tailed t-test
			M/M+ 6W/f - Bosentan vs Vehicle (BNP med)	0.0162	2-tailed t-test
			M/M+ 6W/f - Bosentan vs Vehicle (BNP high)	0.0207	2-tailed t-test
			W/W - Endothelin-1 vs Vehicle (all categories)	<0.0001	2-tailed t-test
			M/W - Endothelin-1 vs Vehicle (all categories)	<0.0001	2-tailed t-test
			M/M - Endothelin-1 vs Vehicle (all categories)	<0.0001	2-tailed t-test
			M/M+6W/f - Endothelin-1 vs Vehicle (all categories)	<0.0001	2-tailed t-test
			K/K - Endothelin-1 vs Vehicle (all categories)	<0.0001	2-tailed t-test
	3	D	M/W vs W/W (mononucleated)	<0.0001	1-way ANOVA + Dunnett (W/W as control)
			M/W vs W/W (binucleated)	0.0022	1-way ANOVA + Dunnett (W/W as control)
			M/W vs W/W (multinucleated)	<0.0001	1-way ANOVA + Dunnett (W/W as control)
			M/W+6W/f vs W/W (binucleated)	0.0022	1-way ANOVA + Dunnett (W/W as control)
	3	F	M/W vs W/W	<0.0001	1-way ANOVA + Dunnett (W/W as control)
			M/M vs W/W	0.0022	1-way ANOVA + Dunnett (W/W as control)
			M/M+6W/f vs W/W	<0.0001	1-way ANOVA + Dunnett (W/W as control)
			K/K vs W/W	<0.0001	1-way ANOVA + Dunnett (W/W as control)
	4	B (same as A-left)	M/W vs W/W	0.0157	1-way ANOVA + Dunnett (W/W as control)
			M/M vs W/W	0.0159	1-way ANOVA + Dunnett (W/W as control)
			M/M+6W/f vs W/W	0.0033	1-way ANOVA + Dunnett (W/W as control)
			K/K vs W/W	0.058	1-way ANOVA + Dunnett (W/W as control)
	4	C (Same as A-right)	M/W vs W/W	0.026	1-way ANOVA + Dunnett (W/W as control)
			M/M vs W/W	0.012	1-way ANOVA + Dunnett (W/W as control)
			M/M+6W/f vs W/W	<0.0001	1-way ANOVA + Dunnett (W/W as control)
			K/K vs W/W	0.021	1-way ANOVA + Dunnett (W/W as control)
			M/W+6W/f vs M/W	0.0129	2-tailed t-test
	4	D	M/W vs W/W	0.027	1-way ANOVA + Dunnett (W/W as control)
			M/M vs W/W	0.0011	1-way ANOVA + Dunnett (W/W as control)
			M/M+6W/f vs W/W	0.0116	1-way ANOVA + Dunnett (W/W as control)
			K/K vs W/W	0.0008	1-way ANOVA + Dunnett (W/W as control)
	4	E	ND1 - K/K vs W/W	0.0215	1-way ANOVA + Dunnett (W/W as control)
			ND2 - K/K vs W/W	0.0351	1-way ANOVA + Dunnett (W/W as control)
	5	D	M/M vs W/W	0.035	1-way ANOVA + Dunnett (W/W as control)
	5	E	M/W vs W/W	0.0318	1-way ANOVA + Dunnett (W/W as control)
			M/M vs W/W	0.0012	1-way ANOVA + Dunnett (W/W as control)
	5	F	M/W vs W/W	<0.0001	1-way ANOVA + Dunnett (W/W as control)
			M/M vs W/W	<0.0001	1-way ANOVA + Dunnett (W/W as control)
	5	H	M/W vs W/W - 150s	0.0226	1-way ANOVA + Dunnett (W/W as control)
			M/W vs W/W - 180s	0.0022	1-way ANOVA + Dunnett (W/W as control)
			M/W vs W/W - 210s	0.0006	1-way ANOVA + Dunnett (W/W as control)
			M/W vs W/W - 240s	0.0469	1-way ANOVA + Dunnett (W/W as control)
			M/W vs W/W - 270s	<0.0001	1-way ANOVA + Dunnett (W/W as control)
			M/W vs W/W - 300s	0.0005	1-way ANOVA + Dunnett (W/W as control)
			M/M vs W/W -240s	0.0194	1-way ANOVA + Dunnett (W/W as control)
			M/M vs W/W -270s	0.0148	1-way ANOVA + Dunnett (W/W as control)
			M/M vs W/W -300s	0.0045	1-way ANOVA + Dunnett (W/W as control)
	5	I	M/W - Ranolazine vs vehicle	0.0365	2-tailed t-test
			M/M - Ranolazine vs vehicle	0.0214	2-tailed t-test
	5	J	M/W - Ranolazine vs vehicle	0.0312	2-tailed t-test
			M/W - Ranolazine vs W/W - vehicle	0.9573	2-tailed t-test
	6	C	M/M vs W/W	<0.0001	1-way ANOVA + Dunnett (W/W as control)
			K/K vs W/W	<0.0001	1-way ANOVA + Dunnett (W/W as control)
	6	E	M/W vs W/W	0.0333	1-way ANOVA + Dunnett (W/W as control)
			M/M vs W/W	<0.0001	1-way ANOVA + Dunnett (W/W as control)
			M/M+6W/f vs W/W	<0.0001	1-way ANOVA + Dunnett (W/W as control)
			K/K vs W/W	<0.0001	1-way ANOVA + Dunnett (W/W as control)
			M/M vs M/W	<0.0001	2-tailed t-test
	6	F	M/W vs W/W	<0.0001	1-way ANOVA + Dunnett (W/W as control)
			M/M vs W/W	0.003	1-way ANOVA + Dunnett (W/W as control)
			M/M+6W/f vs W/W	<0.0001	1-way ANOVA + Dunnett (W/W as control)
			K/K vs W/W	<0.0001	1-way ANOVA + Dunnett (W/W as control)
	6	G	M/M+6W/f vs W/W	0.007	1-way ANOVA + Dunnett (W/W as control)
	6	I	M/M vs W/W	0.036	1-way ANOVA + Dunnett (W/W as control)
	6	J	M/W vs W/W	0.0396	1-way ANOVA + Dunnett (W/W as control)
			M/M vs M/W	0.0443	1-way ANOVA + Dunnett (W/W as control)
	6	M	M/W - Unpaced vs 2Hz	0.0003	1-way ANOVA + Tukey
			M/W - 1Hz vs 2Hz	<0.0001	1-way ANOVA + Tukey
			M/W - 1.5Hz vs 2Hz	0.0006	1-way ANOVA + Tukey
			M/M+6W/f - Unpaced vs 2Hz	0.0082	1-way ANOVA + Tukey
			M/M+6W/f - 1Hz vs 2Hz	0.011	1-way ANOVA + Tukey
	7	F	W/M vs W/W	0.013	1-way ANOVA + Dunnett (W/W as control)
			M/M vs W/W	0.0478	1-way ANOVA + Dunnett (W/W as control)
			M/M+6W/f vs W/W	0.049	1-way ANOVA + Dunnett (W/W as control)
	7	G	W/M vs W/W	0.049	1-way ANOVA + Dunnett (W/W as control)
			M/M vs W/W	0.0073	1-way ANOVA + Dunnett (W/W as control)
	S3	C	Patch vs CellOptiQ	<0.0001	2-tailed t-test
	S3	D	Patch vs CellOptiQ	<0.0001	2-tailed t-test
	S4	C	REBL-PAT - Vehicle - M/W vs W/W (BNP neg)	0.0102	1-way ANOVA + Dunnett (W/W as control)
			REBL-PAT - Vehicle - M/W vs W/W (BNP med)	0.0082	1-way ANOVA + Dunnett (W/W as control)
			REBL-PAT - Vehicle - M/M vs W/W (BNP neg)	<0.0001	1-way ANOVA + Dunnett (W/W as control)
			REBL-PAT - Vehicle - M/M vs W/W (BNP med)	<0.0001	1-way ANOVA + Dunnett (W/W as control)
			REBL-PAT - Vehicle - M/M vs W/W (BNP high)	0.0003	1-way ANOVA + Dunnett (W/W as control)
			REBL-PAT - Vehicle - M/M vs M/W (BNP neg)	0.0086	2-tailed t-test
			REBL-PAT - Vehicle - M/M vs M/W (BNP med)	0.0034	2-tailed t-test
	S4	D	REBL-PAT - W/W - Bosentan vs Vehicle (BNP neg)	< 0.0001	2-tailed t-test
			REBL-PAT - W/W - Bosentan vs Vehicle (BNP med)	< 0.0001	2-tailed t-test
			REBL-PAT - W/W - Bosentan vs Vehicle (BNP high)	0.0016	2-tailed t-test
			REBL-PAT - M/W - Bosentan vs Vehicle (BNP neg)	< 0.0001	2-tailed t-test
			REBL-PAT - M/W - Bosentan vs Vehicle (BNP med)	< 0.0001	2-tailed t-test
			REBL-PAT - M/W - Bosentan vs Vehicle (BNP high)	0.0115	2-tailed t-test
			REBL-PAT - M/M - Bosentan vs Vehicle (all categories)	< 0.0001	2-tailed t-test
	S4	E	REBL-PAT - W/W - Endothelin-1 vs Vehicle (all categories)	< 0.0001	2-tailed t-test
			REBL-PAT - M/W - Endothelin-1 vs Vehicle (all categories)	< 0.0001	2-tailed t-test
			REBL-PAT - M/M - Endothelin-1 vs Vehicle (all categories)	< 0.0001	2-tailed t-test
	S4	C	HUES7 - Vehicle - M/W vs W/W (BNP neg)	0.0001	1-way ANOVA + Dunnett (W/W as control)
			HUES7 - Vehicle - M/W vs W/W (BNP med)	0.0001	1-way ANOVA + Dunnett (W/W as control)
			HUES7 - Vehicle - M/W vs W/W (BNP high)	0.0015	1-way ANOVA + Dunnett (W/W as control)
			HUES7 - Vehicle - M/M vs W/W (BNP neg)	0.0001	1-way ANOVA + Dunnett (W/W as control)
			HUES7 - Vehicle - M/M vs W/W (BNP med)	0.0001	1-way ANOVA + Dunnett (W/W as control)
			HUES7 - Vehicle - M/M vs W/W (BNP high)	0.0001	1-way ANOVA + Dunnett (W/W as control)
			HUES7 - Vehicle - M/M vs M/W (BNP neg)	0.043	2-tailed t-test
			HUES7 - Vehicle - M/M vs M/W (BNP high)	0.0001	2-tailed t-test
	S4	D	HUES7 - W/W - Bosentan vs Vehicle (BNP neg)	0.0188	2-tailed t-test
			HUES7 - W/W - Bosentan vs Vehicle (BNP med)	0.0188	2-tailed t-test
			HUES7 - M/W - Bosentan vs Vehicle (BNP med)	0.0174	2-tailed t-test
	S4	E	HUES7 - W/W - Endothelin-1 vs Vehicle (all categories)	< 0.0001	2-tailed t-test
			HUES7 - M/W - Endothelin-1 vs Vehicle (all categories)	< 0.0001	2-tailed t-test
			HUES7 - M/M - Endothelin-1 vs Vehicle (all categories)	< 0.0001	2-tailed t-test
	S4	F	W/M vs W/W (all categories)	< 0.0001	1-way ANOVA + Dunnett (W/W as control)
	S4	G	M/W vs W/W (mononucleated)	0.0003	1-way ANOVA + Dunnett (W/W as control)
			M/W vs W/W (binucleated)	0.0001	1-way ANOVA + Dunnett (W/W as control)
			M/W vs W/W (multinucleated)	0.0266	1-way ANOVA + Dunnett (W/W as control)
			M/M vs W/W (all categories)	0.0001	1-way ANOVA + Dunnett (W/W as control)
	S6	C (Same as A-right)	M/W vs W/W	0.0288	1-way ANOVA + Dunnett (W/W as control)
			M/M vs W/W	0.0096	1-way ANOVA + Dunnett (W/W as control)
	S6	E	ND2 - M/M vs W/W	0.0151	1-way ANOVA + Dunnett (W/W as control)
	S6	I	M/M vs W/W	0.0412	1-way ANOVA + Dunnett (W/W as control)
	S8	B	W/M vs W/W	0.001	1-way ANOVA + Dunnett (W/W as control)
			M/M vs W/W	0.0161	1-way ANOVA + Dunnett (W/W as control)
	S8	D	M/W vs W/W	0.0018	1-way ANOVA + Dunnett (W/W as control)
			M/M vs W/W	<0.0001	1-way ANOVA + Dunnett (W/W as control)
			M/M vs M/W	0.0087	2-tailed t-test
	S8	E	M/M vs W/W	0.0002	1-way ANOVA + Dunnett (W/W as control)
	S8	F	M/W vs W/W	0.0437	1-way ANOVA + Dunnett (W/W as control)
			M/M vs W/W	0.0001	1-way ANOVA + Dunnett (W/W as control)
	S8	H	M/M vs W/W	0.0429	1-way ANOVA + Dunnett (W/W as control)
	S8	I	M/W vs W/W	0.0006	1-way ANOVA + Dunnett (W/W as control)
			M/M vs W/W	0.0009	1-way ANOVA + Dunnett (W/W as control)
	S8	J	M/W vs W/W	0.0043	1-way ANOVA + Dunnett (W/W as control)
			M/M vs W/W	0.0408	1-way ANOVA + Dunnett (W/W as control)
	S9	E	M/M vs W/W	0.0228	1-way ANOVA + Dunnett (W/W as control)
